# Supplementary material for: Design, Synthesis, and Characterization of a Highly Effective Hog1 Inhibitor: A Powerful Tool for Analyzing MAP Kinase Signaling in Yeast
Source: PLoS One. 2011 May 31;6(5):e20012. doi: 10.1371/journal.pone.0020012 (PMC3104989; doi:10.1371/journal.pone.0020012)
Supplement: Table S1 — Selectivity. Chemical genetic profiling of the yeast deletion mutant collection in the presence of 500 µM 4a. (XLS) [file pone.0020012.s008.xls]

## Sheet: Sheet1
	ORF	log2ratio	gene	feature_type (ORF)	GO_process	GO_function	GO_component
	YJR030C::chr00_13	3.729	YJR030C	Uncharacterized	biological process unknown	molecular function unknown	cellular component unknown
	YHR025W::chr00_10	2.693	THR1	Verified	methionine metabolism*	homoserine kinase activity	cellular component unknown
	YML008C::chr13_2	2.151	ERG6	Verified	ergosterol biosynthesis	sterol 24-C-methyltransferase activity	mitochondrion*
	YDL080C::chr4_1	1.82	THI3	Verified	positive regulation of transcription from RNA polymerase II promoter*	transcriptional activator activity*	nucleus
	YOL071W::chr15_5	1.753	EMI5	Verified	sporulation (sensu Fungi)	molecular function unknown	mitochondrion
	YHR183W::chr8_3	1.733	GND1	Verified	response to oxidative stress*	phosphogluconate dehydrogenase (decarboxylating) activity	cytoplasm*
	YNL059C::chr00_18	1.686	ARP5	Verified	protein targeting to vacuole*	molecular function unknown*	nucleus*
	YKR001C::chr11_3	1.675	VPS1	Verified	protein targeting to vacuole*	GTPase activity	cytoplasm*
	YBR170C::chr2_3	1.64	NPL4	Verified	ER-associated protein catabolism	molecular function unknown	endoplasmic reticulum*
	YLR337C::chr12_5	1.589	VRP1	Verified	endocytosis*	actin binding	actin cortical patch
	1YDR245W::chr4_6	1.586	MNN10	Verified	actin filament organization*	alpha-1,6-mannosyltransferase activity	alpha-1,6-mannosyltransferase complex
	YJR073C::chr10_4	1.489	OPI3	Verified	phosphatidylcholine biosynthesis	phosphatidyl-N-methylethanolamine N-methyltransferase activity	mitochondrion*
	YHL031C::chr8_1	1.457	GOS1	Verified	vesicle fusion*	v-SNARE activity	integral to membrane
	YER086W::chr5_3	1.449	ILV1	Verified	branched chain family amino acid biosynthesis	threonine ammonia-lyase activity	mitochondrion
	YJR139C::chr00_12	1.352	HOM6	Verified	methionine metabolism*	homoserine dehydrogenase activity	cytoplasm*
	YPL090C::chr16_3	1.35	RPS6A	Verified	translation	structural constituent of ribosome	cytosolic small ribosomal subunit (sensu Eukaryota)*
	YPR187W::chr16_5	1.265	RPO26	Verified	transcription from RNA polymerase II promoter*	DNA-directed RNA polymerase activity	DNA-directed RNA polymerase III complex*
	YMR202W::chr13_4	1.252	ERG2	Verified	telomere maintenance*	C-8 sterol isomerase activity	endoplasmic reticulum
	YBR200W::chr2_4	1.235	BEM1	Verified	establishment of cell polarity (sensu Fungi)*	protein binding	bud neck*
	YPL215W::chr16_1	1.221	CBP3	Verified	protein complex assembly	molecular function unknown	mitochondrial envelope
	1YER083C::chr5_3	1.204	GET2	Verified	cell wall organization and biogenesis*	molecular function unknown	endoplasmic reticulum*
	YNR023W::chr14_4	1.188	SNF12	Verified	chromatin remodeling	general RNA polymerase II transcription factor activity	SWI/SNF complex*
	YOL012C::chr15_5	1.181	HTZ1	Verified	regulation of transcription from RNA polymerase II promoter*	chromatin binding	nuclear chromatin*
	YOR125C::chr15_2	1.179	CAT5	Verified	ubiquinone metabolism	molecular function unknown	mitochondrial inner membrane
	YGL012W::chr7_1	1.179	ERG4	Verified	ergosterol biosynthesis	delta24(24-1) sterol reductase activity	endoplasmic reticulum
	2YGL200C::chr7_3	1.177	EMP24	Verified	ER to Golgi vesicle-mediated transport*	molecular function unknown	endoplasmic reticulum*
	1YMR272C::chr13_5	1.165	SCS7	Verified	fatty acid metabolism	oxidoreductase activity	endoplasmic reticulum
	YOR008C-A::chr00_10	1.164	YOR008C-A	Uncharacterized	telomere maintenance	molecular function unknown	cellular component unknown
	YPR099C::chr16_4	1.078	YPR099C	Dubious
	YGL234W::chr7_3	1.05	ADE5,7	Verified	'de novo' IMP biosynthesis*	phosphoribosylamine-glycine ligase activity*	cytoplasm
	YNL225C::chr14_2	1.04	CNM67	Verified	microtubule nucleation*	structural constituent of cytoskeleton	spindle pole body*
	YDR137W::chr4_4	1.027	RGP1	Verified	retrograde transport, endosome to Golgi	guanyl-nucleotide exchange factor activity	Golgi apparatus*
	YPR134W::chr16_5	1.006	MSS18	Verified	Group I intron splicing	molecular function unknown	mitochondrion
	1 HOG1 synthetic interactions, negative genetic, Costanzo, M., Baryshnikova, A., Bellay, J., Kim, Y., Spear, E. D., Sevier, C. S., Ding, H., Koh, J. L., Toufighi, K., Mostafavi, S., Prinz, J., St Onge, R. P., VanderSluis, B., Makhnevych, T., Vizeacoumar, F. J., Alizadeh, S., Bahr, S., Brost, R. L., Chen, Y., Cokol, M., Deshpande, R., Li, Z., Lin, Z. Y., Liang, W., Marback, M., Paw, J., San Luis, …
	2HOG1 synthetic interactions, synthetic lethal, Tong, A. H., Lesage, G., Bader, G. D., Ding, H., Xu, H., Xin, X., Young, J., Berriz, G. F., Brost, R. L., Chang, M., Chen, Y., Cheng, X., Chua, G., Friesen, H., Goldberg, D. S., Haynes, J., Humphries, C., He, G., Hussein, S., Ke, L., Krogan, N., Li, Z., Levinson, J. N., Lu, H., Menard, P., Munyana, C., Parsons, A. B., Ryan, O., Tonikian, R., Roberts…
